# Supplementary material for: Cardiopulmonary resuscitation duration and favorable neurological outcome after out-of-hospital cardiac arrest: a nationwide multicenter observational study in Japan (the JAAM-OHCA registry)
Source: Crit Care. 2022 May 2;26:120. doi: 10.1186/s13054-022-03994-2 (PMC9059367; doi:10.1186/s13054-022-03994-2)
Supplement: Supplementary file 1 — Additional file 1. Outcomes from OHCA according to CPR duration and patient phenotype. [file 13054_2022_3994_MOESM1_ESM.xlsx]

## Sheet: Sheet2
Supplemental Table. Outcomes from OHCA according to CPR duration and patient phenotype
		Shockable						Nonshockable
	Witness+			Witness-			Witness+			Witness-			BLS TOR rule		ALS TOR rule
	BCPR+	BCPR-		BCPR+	BCPR-		BCPR+	BCPR-		BCPR+	BCPR-
Overall	37/400 (9.3)	32/441 (7.3)		8/191 (4.2)	8/176 (9.3)		6/3478 (0.2)	30/4464 (0.7)		0/6716(0.0)	4/6973 (0.4)		51/20628 (0.2)		2/6632 (0.0)
≤20 min	21/48(43.8)	15/36(41.7)		2/11(18.2)	6/10(60.0)		3/162(1.9)	10/180 (5.6)		0/157(0.0)	0/172(0.0)		26/578(4.5)		0/144(0.0)
21-30 min	9/55(16.4)	11/56(19.6)		4/31(12.9)	1/17(5.9)		2/533(0.4)	6/595(1.0)		0/883(0.0)	1/845(0.1)		10/2756(0.4)		0/801(0.0)
31-40 min	6/43(14.0)	3/60(5.0)		2/36(5.6)	1/36(2.8)		1/766(0.1)	9/930(1.0)		0/1680(0.0)	0/1764(0.0)		8/5021(0.2)		0/1706(0.0)
41-60 min	1/124(0.8)	2/155(1.3)		0/68(0.0)	0/64(0.0)		0/1283(0.0)	4/1699(0.2)		0/2829(0.0)	3/2943(0.1)		7/8409(0.1)		2/2823(0.1)
61-90 min	0/105(0.0)	1/116(0.9)		0/38(0.0)	0/42(0.0)		0/623(0.0)	1/886(0.1)		0/998(0.0)	0/1078(0.0)		0/3332(0.0)		0/1010(0.0)
91-120 min	0/25(0.0)	0/18(0.0)		0/7(0.0)	0/7(0.0)		0/111(0.0)	0/174(0.0)		0/169(0.0)	0/171(0.0)		0/532(0.0)		0/148(0.0)
P for trend	<0.001	<0.001		<0.001	<0.001		<0.001	<0.001		NA	0.8		<0.001		0.61
Values are presented as follows: cases with outcome/ Total (%)
OHCA indicates out-of-hospital cardiac arrest; BCPR, bystander cardiopulmonary resuscitation; BLS, basic life support; ALS, advanced life support; TOR, termination of resuscitation.
